# Supplementary material for: A Novel, Rapid Screening Technique for Sugar Syrup Adulteration in Honey Using Fluorescence Spectroscopy
Source: Foods. 2022 Aug 3;11(15):2316. doi: 10.3390/foods11152316 (PMC9368237; doi:10.3390/foods11152316)
Supplement: Supplementary file 1 [file foods-11-02316-s001.zip]

Archive with 1 entries (1 files):
- foods-1822026-supplementary.pdf
